# Supplementary material for: Effects of fishery complementary photovoltaic power plant on radiation, energy flux and driving forces under different synoptic conditions
Source: Sci Rep. 2023 Jun 5;13:9084. doi: 10.1038/s41598-023-36314-x (PMC10241848; doi:10.1038/s41598-023-36314-x)
Supplement: Supplementary file 1 — Supplementary Information. [file 41598_2023_36314_MOESM1_ESM.xlsx]

## Sheet: Sunny(FPV)
Time(Beijing)	DSR	USR	DLR	ULR	Rn	Q	LE	H
00:00:00	0	0	431.8	481.8	-50	-29.0694	67.4996	-11.0938
00:30:00	0	0	431.6	480.1	-48.5	-33.488	63.401	-8.56463
01:00:00	0	0	428.5	478.5	-50	-55.8133	62.4918	-5.13202
01:30:00	0	0	427	477.3	-50.3	-53.4878	80.4145	-6.86282
02:00:00	0	0	431.2	476.9	-45.7	-48.8367	61.2482	-4.99715
02:30:00	0	0	429.7	476.3	-46.6	-44.1856	58.3193	-3.07388
03:00:00	0	0	427	474.8	-47.8	-37.2089	51.1553	0.52347
03:30:00	0	0	427.8	473.8	-46	-39.5344	14.7127	-1.05751
04:00:00	0	0	427.6	473	-45.4	-39.5344	43.4047	0.32565
04:30:00	0	0	426.9	471.9	-45	-39.5344	41.2154	1.52476
05:00:00	0	0	425.8	471	-45.2	-35.3484	56.1021	1.68852
05:30:00	0.55	1.602	424.8	470.4	-46.652	-28.8369	42.3829	2.7558
06:00:00	29.79	4.505	424.8	470.9	-20.815	-15.8138	45.2667	3.55136
06:30:00	96.6	9.61	426.4	474.4	38.99	5.58133	50.1309	14.0054
07:00:00	188.3	19.96	429.1	480.4	117.04	29.5346	50.02	21.0073
07:30:00	290.8	42.6	433.1	488.8	192.5	49.7669	44.4619	31.37
08:00:00	391.7	30.78	439	499.6	300.32	79.534	46.0074	56.1774
08:30:00	492.1	30.4	442.3	507	397	111.162	54.5395	61.8873
09:00:00	580.9	37.41	446.3	514.6	475.19	197.672	64.2985	77.9913
09:30:00	666.7	42.72	451	525.3	549.68	138.603	90.159	116.683
10:00:00	737.6	46.53	455.2	538	608.27	161.626	93.9982	147.565
10:30:00	792	50.2	459.5	545.5	655.8	150.463	71.2616	98.4703
11:00:00	847	53.97	460.6	546.2	707.43	130.231	54.6958	73.9783
11:30:00	872	51.78	463	551.3	731.92	81.3944	70.1535	86.4762
12:00:00	897	49.03	465.1	556.1	756.97	147.44	84.2061	85.5131
12:30:00	895	54.34	469.1	559.2	750.56	141.626	124.166	79.8309
13:00:00	863	54.54	470.7	556.3	722.86	149.533	101.223	76.6341
13:30:00	838	53.3	472	558.8	697.9	149.301	64.4097	80.3408
14:00:00	783.8	48.29	472.6	559	649.11	145.58	84.643	74.6245
14:30:00	715.3	46.07	471.4	552.8	587.83	158.37	47.9227	54.1804
15:00:00	638.8	39.71	470.5	548.9	520.69	153.022	64.7995	41.7652
15:30:00	563.6	33.69	470.9	547.4	453.41	148.138	60.952	52.6001
16:00:00	438.8	25.73	473.2	538.1	348.17	129.533	60.8891	48.0854
16:30:00	394.4	24.58	479.1	532	316.92	66.976	92.4386	57.7353
17:00:00	312.4	29.78	480.8	525.7	237.72	-51.3948	85.5958	35.4194
17:30:00	188.7	13.34	477.4	517.9	134.86	-99.3012	44.3041	15.6116
18:00:00	116.4	9.24	477.7	513.7	71.16	-146.277	44.3969	5.68901
18:30:00	52.43	4.772	472.5	507.3	12.858	-163.487	74.1471	-0.11281
19:00:00	5.468	0.862	471.3	502	-26.094	-166.51	55.667	-9.00867
19:30:00	0	0	462.1	497.2	-35.1	-99.0687	57.0966	-6.57982
20:00:00	0	0	456.9	494.2	-37.3	-91.6269	21.6777	-10.6935
20:30:00	0	0	453.1	492.5	-39.4	-79.3014	43.0351	-4.36795
21:00:00	0	0	451.8	490.3	-38.5	-74.1852	33.0976	-5.15233
21:30:00	0	0	447.6	488.4	-40.8	-70.9294	26.8296	-4.02455
22:00:00	0	0	443.4	487.1	-43.7	-72.7899	37.5352	-4.89408
22:30:00	0	0	444.6	486.5	-41.9	-38.0228	41.1428	-6.12154
23:00:00	0	0	442.5	485.4	-42.9	-37.4031	21.9546	-2.44558
23:30:00	0	0	440	483.3	-43.3	-37.7129	-43.1199	8.07387
Units:W•m-2

## Sheet: Cloudy(FPV)
Time(Beijing)	DSR	USR	DLR	ULR	Rn	Q	LE	H
00:00:00	0	0	427.6	447	-19.4	-25.9683	63.146	6.61306
00:30:00	0	0	426.5	445.3	-18.8	-24.8834	53.9043	4.48575
01:00:00	0	0	425.1	445.6	-20.5	-48.8367	44.1996	7.37277
01:30:00	0	0	418.6	444.8	-26.2	-48.6041	51.5789	8.28651
02:00:00	0	0	407.7	442.8	-35.1	-48.6041	39.5137	5.63812
02:30:00	0	0	400.4	440.5	-40.1	-48.8367	50.235	6.79714
03:00:00	0	0	413.7	441.3	-27.6	-51.1622	34.0021	7.54359
03:30:00	0	0	401.4	440.4	-39	-49.0692	46.6195	9.33033
04:00:00	0	0	388.2	437.6	-49.4	-51.1622	43.2259	7.27877
04:30:00	0	0	397.9	438.3	-40.4	-49.0692	28.4686	5.37948
05:00:00	0	0	397.4	438.8	-41.4	-44.4181	54.2763	7.63718
05:30:00	19.95	2.398	400.2	439.3	-21.548	-37.4414	47.752	6.94153
06:00:00	72.28	5.652	401	441.2	26.428	-35.1159	53.431	15.5674
06:30:00	83.9	6.426	399.8	442.2	35.074	-26.0462	54.5581	19.6673
07:00:00	107.2	8.03	402	443.4	57.77	-14.8836	54.3553	19.0452
07:30:00	169.8	12.21	405	447.3	115.29	13.4882	83.3754	24.3719
08:00:00	245.8	16.96	413.5	452.3	190.04	40.6972	94.7865	41.4332
08:30:00	426.8	29.81	402.4	459	340.39	64.1853	86.4509	64.8048
09:00:00	605	41.39	399.6	471.3	491.91	117.441	98.2385	96.43
09:30:00	606.6	39.52	401.9	475	493.98	171.859	96.5927	101.583
10:00:00	601.7	37.07	403.4	478.2	489.83	207.905	92.1812	103.46
10:30:00	803	48.04	405.7	491.1	669.56	201.161	89.6851	131.142
11:00:00	849	51.5	408.7	496.1	710.1	186.277	82.5803	122.357
11:30:00	876	52.7	412	501.4	733.9	173.486	99.1008	137.056
12:00:00	855	51.44	418.9	505.7	716.76	143.719	94.2908	140.938
12:30:00	667	40.66	431.1	495.1	562.34	106.278	80.9447	103.617
13:00:00	691.4	41.62	427.2	499	577.98	99.0687	84.2982	101.692
13:30:00	640.7	39.23	428	495.8	533.67	124.185	93.8214	108.589
14:00:00	573.2	33.58	429.7	499	470.32	90.2316	103.993	107.27
14:30:00	433.4	26.19	432.2	487.9	351.51	31.6276	77.4233	57.1761
15:00:00	456.8	27.52	430.8	490.1	369.98	0.23256	86.5331	71.5618
15:30:00	257.1	14.84	433.4	480.7	194.96	-1.62789	90.5948	36.8521
16:00:00	205.3	12.59	434.3	475.1	151.91	-22.3253	70.3625	24.9424
16:30:00	163.4	9.97	434.2	472.4	115.23	-40.9298	75.7314	16.0528
17:00:00	198.5	13.03	430	471.6	143.87	-42.0926	104.51	15.2244
17:30:00	146.1	9.54	422.9	469.4	90.06	-55.8133	84.3182	9.47299
18:00:00	71.56	4.676	436.7	467.4	36.184	-77.441	87.7852	2.45163
18:30:00	31.39	2.353	435.1	463.7	0.437	-92.3246	77.3751	-4.84732
19:00:00	13.14	1.602	426.6	460.5	-22.362	-117.441	69.3302	-10.5405
19:30:00	0	0	425.5	458.4	-32.9	-97.4408	71.1851	-11.5192
20:00:00	0	0	425.7	457.5	-31.8	-86.2781	66.2363	-10.5496
20:30:00	0	0	427.8	456.7	-28.9	-77.9061	78.5522	-9.68333
21:00:00	0	0	420.1	455	-34.9	-87.4409	88.512	-8.21736
21:30:00	0	0	428.1	454.5	-26.4	-59.5342	81.3264	-5.33417
22:00:00	0	0	423.6	453.5	-29.9	-60.2319	104.08	-3.92863
22:30:00	0	0	417.1	451.2	-34.1	-27.4997	98.4151	-5.1586
23:00:00	0	0	409.1	448.9	-39.8	-34.9798	108.361	-2.99035
23:30:00	0	0	410.8	447.6	-36.8	-31.2398	68.2369	-0.32159

## Sheet: Rainy(FPV)
Time(Beijing)	DSR	USR	DLR	ULR	Rn	Q	LE	H
00:00:00	0	0	415.7	447.6	-31.9	-22.1928	66.2563	0.12635
00:30:00	0	0	416.3	447.1	-30.8	-20.523	63.7463	0.59309
01:00:00	0	0	415.7	446.7	-31	-41.6274	69.0972	1.04346
01:30:00	0	0	412.8	446	-33.2	-34.8833	72.1287	1.85187
02:00:00	0	0	405.7	444.5	-38.8	-32.5578	69.1886	1.35204
02:30:00	0	0	401.7	443.3	-41.6	-23.4881	67.1227	0.50481
03:00:00	0	0	400.1	442.5	-42.4	-16.2789	57.8715	1.02631
03:30:00	0	0	406.6	442.8	-36.2	-9.76733	64.7258	2.20428
04:00:00	0	0	411.4	443.3	-31.9	-7.20922	64.1971	2.67929
04:30:00	0	0	413.2	443.4	-30.2	-0.46511	75.5978	2.96336
05:00:00	0	0	414.4	443.4	-29	4.186	75.5325	3.38587
05:30:00	6.321	1.053	425.5	444.7	-13.932	17.2091	72.8698	7.3764
06:00:00	17.32	1.56	430	445.9	-0.14	26.7439	57.6207	8.7294
06:30:00	33.58	2.45	431.2	446.8	15.53	31.395	50.151	8.80987
07:00:00	60.25	4.131	431.3	447.5	39.919	25.116	46.9728	12.4642
07:30:00	78.89	5.775	429.1	446.3	55.915
08:00:00	93.9	6.952	432.3	446.2	73.048
08:30:00	167.3	11.65	428.3	448.9	135.05
09:00:00	215.1	14.06	422.3	453	170.34
09:30:00	203.4	13.63	423.8	453.3	160.27
10:00:00	232.2	14.56	425.4	456.3	186.74
10:30:00	252.4	16.15	432.4	457	211.65
11:00:00	282.7	17.1	431.1	461	235.7	54.1854	63.5091	50.5092
11:30:00	224.1	13.02	438.8	460.8	189.08	41.86	58.2196	41.8344
12:00:00	208.4	12.43	439.5	459.5	175.97	16.5114	57.1689	36.3961
12:30:00	141.8	9.98	440.4	452.8	119.42	-50.6971	43.7028	14.1218
13:00:00	150.6	11.11	440.3	452	127.79	-25.5811	74.0004	8.07018
13:30:00	147.9	11.18	440.7	452.6	124.82	-55.1157	-92.8896	20.1588
14:00:00	139.8	10.37	438.8	452.6	115.63	-49.5343	-112.278	19.1345
14:30:00	195.4	14.78	440.3	453.6	167.32	-28.6043	47.0725	13.0035
15:00:00	132.4	10.71	439.7	452.6	108.79	-14.8836	-90.4209	18.6318
15:30:00	227.2	12.06	438.9	463.3	190.74	-26.9764	45.3774	46.6436
16:00:00	179.8	11.385	439.3	457.95	149.765	-40.9298	-22.5218	32.6377
16:30:00	164	12.51	440.6	452.1	139.99	-39.0693	11.4278	39.6407
17:00:00	114	9.56	439.6	452.1	91.94	13.2557	83.6225	13.0631
17:30:00	47.16	5.14	437.3	451	28.32	8.83711	32.6819	12.6758
18:00:00	19.4	3.299	436.9	448.8	4.201	15.8138	33.3104	8.8788
18:30:00	20.75	3.534	437.7	446.7	8.216
19:00:00	14.25	2.887	435.4	445.9	0.863
19:30:00	1.559	2.195	432.2	445.3	-13.736
20:00:00	0	0	424.1	444.2	-20.1	-40.9298	-19.9472	3.40047
20:30:00	0	0	430.2	444.9	-14.7	-39.0693	-35.0444	3.34432
21:00:00	0	0	433.6	445.9	-12.3	-59.5342	12.2945	2.92773
21:30:00	0	0	435.2	446.5	-11.3	-65.8132	13.2157	2.66435
22:00:00	0	0	431	446.1	-15.1	-61.1621	17.6826	2.62578
22:30:00	0	0	405.5	449.6	-44.1	-27.209	9.52467	-1.52571
23:00:00	0	0	409.5	449.7	-40.2	-37.2054	5.94212	-0.9241
23:30:00	0	0	405.5	449.1	-43.6	-32.2072	-2.76306	-1.119

## Sheet: Sunny(REF)
Time(Beijing)	DSR	USR	DLR	ULR	Rn	Q	LE	H
00:00:00	0	0	436.1	490.9	-54.8	-35.8484
00:30:00	0	0	435.8	489.8	-54	-35.9298
01:00:00	0	0	432.6	488.7	-56.1	-70.2318
01:30:00	0	0	431.3	487.7	-56.4	-72.5573
02:00:00	0	0	435	487.1	-52.1	-69.7667
02:30:00	0	0	433.4	486.5	-53.1	-69.7667
03:00:00	0	0	431.1	485.7	-54.6	-69.3016
03:30:00	0	0	432	485.3	-53.3	-66.976
04:00:00	0	0	431.6	484.8	-53.2	-64.883
04:30:00	0	0	430.8	483.8	-53	-63.0226
05:00:00	0	0	429.6	482.9	-53.3	-58.1389
05:30:00	0	0	428.5	482.3	-53.8	-48.3716
06:00:00	28.87	6.284	428.3	482	-31.114	-36.2787
06:30:00	90.8	15.37	430.5	483.2	22.73	-16.5114
07:00:00	168	35.63	433.8	485.4	80.77	9.30222
07:30:00	257.5	38.46	438.1	487.8	169.34	37.4414
08:00:00	346.1	39.12	443.8	490.7	260.08	78.3712
08:30:00	443.1	38.65	447	492.1	359.35	88.6037
09:00:00	529.2	38.4	451.4	494.3	447.9	88.1386
09:30:00	616.8	37.74	455.6	497.3	537.36	109.766
10:00:00	695.2	36.75	460.3	502.2	616.55	138.371
10:30:00	754.6	37.85	464.2	507.9	673.05	143.952
11:00:00	807	38.56	466	509.6	724.84	165.347
11:30:00	838	39.83	468.1	512.4	753.87	175.114
12:00:00	864	38.7	470.4	515.8	779.9	174.649
12:30:00	875	40.67	473.6	517.7	790.23	166.742
13:00:00	842	40.37	476.4	520.7	757.33	151.859
13:30:00	821	42.95	477.4	523.1	732.35	134.65
14:00:00	765.9	40.98	478.1	524.9	678.12	158.835
14:30:00	703.2	40.19	477.9	525.7	615.21	152.789
15:00:00	629.7	38.16	476.5	521.9	546.14	123.72
15:30:00	551.7	38.22	476.4	520.7	469.18	109.534
16:00:00	431.1	32.73	478.5	520	356.87	83.2549
16:30:00	383.3	32.67	482.6	518.1	315.13	52.5576
17:00:00	310.7	30.36	484.5	513.9	250.94	27.4416
17:30:00	181.5	19.2	480.9	512.2	131	12.0929
18:00:00	112.9	13.65	480.8	511.1	68.95	-17.9068
18:30:00	49.14	5.376	475.6	507.4	11.964	-20.93
19:00:00	4.757	1.139	473.9	504.4	-26.882	-44.4181
19:30:00	0	0	465.5	502.8	-37.3	-64.4179
20:00:00	0	0	460.5	501.4	-40.9	-73.9527
20:30:00	0	0	456.5	499.9	-43.4	-79.9991
21:00:00	0	0	454.9	498.8	-43.9	-72.5573
21:30:00	0	0	450.9	497.5	-46.6	-76.5108
22:00:00	0	0	447	496.6	-49.6	-69.7667
22:30:00	0	0	447.9	496	-48.1	-38.6624
23:00:00	0	0	445.7	495.2	-49.5	-26.4532
23:30:00	0	0	442.8	493.9	-51.1	-32.5578

## Sheet: Cloudy(REF)
Time(Beijing)	DSR	USR	DLR	ULR	Rn	Q	LE	H
00:00:00	0	0	429.5	455.9	-26.4	-34.5926	91.7994	13.0161
00:30:00	0	0	428.3	455.3	-27	-32.8485	69.3249	10.8364
01:00:00	0	0	426.9	454.9	-28	-67.6737	82.0809	11.4372
01:30:00	0	0	421	454.4	-33.4	-67.4411	97.4436	14.014
02:00:00	0	0	411	453.5	-42.5	-69.7667	80.7178	12.7404
02:30:00	0	0	403.9	452.6	-48.7	-67.6737	59.9232	8.77617
03:00:00	0	0	415.8	452.4	-36.6	-71.6271	61.6691	15.3428
03:30:00	0	0	404.5	451.9	-47.4	-69.5341	83.6452	9.81838
04:00:00	0	0	392.2	450.7	-58.5	-69.3016	89.1511	15.996
04:30:00	0	0	401.3	450.5	-49.2	-62.5574	90.5343	16.8502
05:00:00	0	0	401.1	450.5	-49.4	-60.2319	66.6304	14.3838
05:30:00	18.41	2.989	404.1	450.3	-30.779	-55.5808	75.4941	16.0327
06:00:00	68.82	6.821	405.5	450.4	17.099	-48.8367	86.1253	21.2905
06:30:00	79.65	7.765	404	450.5	25.385	-39.0693	73.8379	16.3404
07:00:00	103.2	10.11	405.3	450.4	47.99	-26.9764	97.093	14.1249
07:30:00	161.7	15.3	406.9	450.9	102.4	11.3952	110.091	23.2269
08:00:00	233.4	20.47	415.7	451.8	176.83	52.0924	93.4832	20.2519
08:30:00	412.6	34.77	406.5	452.7	331.63	79.534	124.914	40.0881
09:00:00	567	44.28	404.1	455.2	471.62	108.138	106.689	38.4989
09:30:00	574.3	41.39	406.5	456.9	482.51	117.441	103.803	42.6765
10:00:00	574	40.87	408	458	483.13	116.743	124.093	46.7731
10:30:00	765.3	51.01	410.8	460.4	664.69	146.277	99.4761	41.0589
11:00:00	809	53.21	414	462	707.79	163.952	139.58	59.105
11:30:00	845	53.46	416.9	463.8	744.64	151.626	132.157	53.1795
12:00:00	809	50.91	423.7	466.9	714.89	150.463	115.435	45.3527
12:30:00	575.8	40.05	434.7	467.4	503.05	154.882	139.059	43.8819
13:00:00	632.1	43.48	431.1	468.7	551.02	115.348	120.689	43.0026
13:30:00	612.5	43.77	432.6	469	532.33	88.1386	158.308	45.6513
14:00:00	525.9	37.97	433.9	469.5	452.33	73.0224	119.966	33.0846
14:30:00	421.7	32.25	436	468.3	357.15	49.9994	95.3636	20.5304
15:00:00	441.8	32.81	434.8	469	374.79	14.8836	115.975	20.4188
15:30:00	247.6	17.81	437	468.2	198.59	-6.74411	96.5339	10.0323
16:00:00	198.2	15.55	437.5	467.2	152.95	-13.0231	98.9969	5.91013
16:30:00	157.7	12.29	437.2	466.5	116.11	28.1392	91.8409	1.56915
17:00:00	190.8	16.36	433.5	466	141.94	35.1159	85.1996	1.26077
17:30:00	140.9	12.44	427	465.8	89.66	29.9997	83.9778	0.29162
18:00:00	68.52	5.713	439.5	466.1	36.207	23.2556	92.7344	-6.88597
18:30:00	29.73	2.918	437.8	465.5	-0.888	15.5812	72.3171	-4.58963
19:00:00	12.28	1.981	429.4	464.5	-24.801	-43.2553	83.753	-10.8128
19:30:00	0	0	428.5	463.8	-35.3	-63.4877	71.6759	-10.075
20:00:00	0	0	428.6	463.2	-34.6	-79.534	42.6608	-6.26558
20:30:00	0	0	430.2	462.8	-32.6	-86.5107	51.0639	-7.05089
21:00:00	0	0	423.2	461.8	-38.6	-99.5338	71.0466	-7.9207
21:30:00	0	0	430.8	460.9	-30.1	-100.231	66.9899	-2.84997
22:00:00	0	0	426.1	460.2	-34.1	-97.4408	117.417	0.81779
22:30:00	0	0	420.4	459	-38.6	-42.8484	79.8837	3.44231
23:00:00	0	0	412.5	457.5	-45	-44.6669	92.1231	-2.09745
23:30:00	0	0	414	456.8	-42.8	-43.7576	81.5654	-0.07856

## Sheet: Rainy(REF)
Time(Beijing)	DSR	USR	DLR	ULR	Rn	Q	LE	H
00:00:00	0	0	418.5	456.3	-37.8	-17.7324	70.1879	1.53622
00:30:00	0	0	419	455.7	-36.7	-24.5927	47.195	1.56674
01:00:00	0	0	418.4	455.6	-37.2	-44.1856	48.934	2.47701
01:30:00	0	0	415.7	455.2	-39.5	-51.1622	63.3296	2.67439
02:00:00	0	0	408.8	454.6	-45.8	-53.7203	58.3846	6.39234
02:30:00	0	0	405.2	453.8	-48.6	-60.4644	44.5031	1.37933
03:00:00	0	0	403.7	453.3	-49.6	-64.883	37.9065	-0.77379
03:30:00	0	0	409.8	453.1	-43.3	-65.1156	44.4522	1.55783
04:00:00	0	0	414.3	453	-38.7	-69.7667	47.5538	1.35329
04:30:00	0	0	415.9	452.7	-36.8	-66.976	79.7995	2.33952
05:00:00	0	0	417	452.5	-35.5	-60.2319	72.9462	3.00118
05:30:00	5.647	1.393	427.8	452.6	-20.546	-46.9762	60.6461	5.60566
06:00:00	15.98	2.039	432	452.6	-6.659	-53.4878	61.7142	5.35268
06:30:00	31.79	3.266	433	452.5	9.024	-48.3716	67.1232	7.87009
07:00:00	57.93	5.438	433	452.5	32.992	-32.5578	69.4283	12.128
07:30:00	75.59	7.568	431.2	452.1	47.122
08:00:00	90.3	9.27	433.9	451.8	63.13
08:30:00	160	14.94	430.3	452.1	123.26
09:00:00	206.9	17.71	424.8	453.1	160.89
09:30:00	195.4	17.18	426.2	453.7	150.72
10:00:00	221.1	18.41	427.8	454.2	176.29
10:30:00	238.3	20.32	435.1	455.1	197.98
11:00:00	262.9	20.86	434	455.7	220.34	23.2556	83.2385	20.3175
11:30:00	210.4	17.02	440.8	456.1	178.08	18.1393	81.534	19.1077
12:00:00	203.7	17.09	441.2	456.2	171.61	17.9068	62.0826	16.7892
12:30:00	133.9	14.02	442.5	455.6	106.78	13.7208	206.464	-1.28898
13:00:00	141.8	15.38	442.7	455.4	113.72	16.0463	61.9095	7.90985
13:30:00	138.7	15.22	442.1	455.5	110.08	18.1393	0.43266	10.433
14:00:00	134.4	14.75	441.1	455.4	105.35	5.58133	90.9869	4.36262
14:30:00	187.1	20.09	441.8	455.5	153.31	4.41856	338.86	-8.53349
15:00:00	128.7	14.75	441.2	455.4	99.75	-11.1627	14.7491	8.62134
15:30:00	214.7	15.56	440.9	456.8	183.24	-9.30222	34.3588	17.3635
16:00:00	89.6	7.395	442.8	455.8	69.205	-5.11622	33.8929	11.4627
16:30:00	158.3	16.11	442.6	454.2	130.59	5.11622	34.1259	14.4131
17:00:00	108	11.54	439.2	454.1	81.56	9.30222	53.1753	7.38855
17:30:00	44.22	5.709	437.4	453.9	22.011	20.4649	34.4713	7.33278
18:00:00	17.6	3.7	438.3	453.6	-1.4	2.79067	36.5287	9.64772
18:30:00	19.99	4.271	439.8	452.8	2.719
19:00:00	13.01	3.521	438.2	452.6	-4.911
19:30:00	0.871	2.767	435.8	452.4	-18.496
20:00:00	0	0	431.7	451.8	-20.1	-36.5112	19.4805	3.61865
20:30:00	0	0	435.3	451.8	-16.5	-32.7903	16.778	4.98768
21:00:00	0	0	438.2	452.1	-13.9	-21.8602	19.5287	4.10277
21:30:00	0	0	439.6	452.6	-13	-21.1626	19.7639	3.94549
22:00:00	0	0	437.1	452.5	-15.4	-19.0696	13.5855	3.23293
22:30:00	0	0	409.4	458	-48.6	-6.279	16.2622	4.15904
23:00:00	0	0	412.8	457.5	-44.7	-2.32207	13.6396	2.76873
23:30:00	0	0	409.1	457.3	-48.2	-4.30053	2.05607	7.61204

## Sheet: Correlation
H	LE	U×∆T	∆T	U	U×∆e	T_panel	(Sunny)	H	LE	U×∆T	∆T	U	U×∆e	T_panel	(Cloudy)
W•m\+(-2)	W•m\+(-2)	m•s\+(-1)•℃	℃	m•s\+(-1)	m•s\+(-1)•kPa	℃		W•m\+(-2)	W•m\+(-2)	m•s\+(-1)•℃	℃	m•s\+(-1)	m•s\+(-1)•kPa	℃
-11.0938	67.4996	0.09422	0.05196	1.81329	3.43995	31.51		6.61306	63.146	5.95877	2.09149	2.84906	2.5893	25.29
-8.56463	63.401	0.72961	0.40775	1.78936	3.17602	31.21		4.48575	53.9043	5.94401	2.24051	2.65297	2.27212	25.13
-5.13202	62.4918	1.1505	0.67743	1.69833	2.81772	30.91		7.37277	44.1996	6.32667	2.2603	2.79904	2.3998	25.02
-6.86282	80.4145	1.77576	0.93106	1.90725	3.02507	30.62		8.28651	51.5789	6.98526	2.28007	3.06362	2.65912	24.92
-4.99715	61.2482	2.08716	1.07399	1.94337	2.95939	30.42		5.63812	39.5137	6.08623	2.41714	2.51795	2.10629	24.73
-3.07388	58.3193	2.41825	1.16774	2.07088	3.11201	30.3		6.79714	50.235	6.64244	2.68781	2.47132	1.95974	24.45
0.52347	51.1553	2.64376	1.44925	1.82422	2.47727	30.1		7.54359	34.0021	6.95752	2.80386	2.48141	1.89879	24.28
-1.05751	14.7127	2.22049	1.61346	1.37623	1.84696	29.88		9.33033	46.6195	7.0283	2.78351	2.52498	1.93376	24.16
0.32565	43.4047	2.50511	1.79195	1.39798	1.79796	29.68		7.27877	43.2259	8.86544	3.0539	2.90299	2.14313	23.85
1.52476	41.2154	3.1453	2.04546	1.5377	1.78562	29.49		5.37948	28.4686	8.67176	2.96283	2.92685	2.40759	23.71
1.68852	56.1021	3.83646	2.24351	1.71003	1.82909	29.29		7.63718	54.2763	8.64132	2.93298	2.94626	2.4017	23.73
2.7558	42.3829	4.41129	2.385	1.8496	1.80877	29.13		6.94153	47.752	8.45454	2.83157	2.98582	2.49277	23.76
3.55136	45.2667	3.86832	2.29116	1.68837	1.67024	29.16		15.5674	53.431	8.87298	2.7999	3.16904	2.56901	23.99
14.0054	50.1309	3.1983	1.73538	1.843	2.02972	30.01		19.6673	54.5581	7.50333	2.64919	2.83231	2.34843	24.23
21.0073	50.02	1.71227	0.90046	1.90155	2.40942	31.45		19.0452	54.3553	7.71708	2.49571	3.09214	2.88715	24.42
31.37	44.4619	0.28723	0.14824	1.93757	2.72463	32.84		24.3719	83.3754	6.51535	2.08966	3.1179	3.42872	24.84
56.1774	46.0074	-1.42551	-0.86163	1.65444	2.70916	34.22		41.4332	94.7865	5.14322	1.63876	3.13849	3.63428	25.49
61.8873	54.5395	-2.12653	-1.09633	1.93968	3.31285	35.45		64.8048	86.4509	3.18647	1.06588	2.98952	3.65169	26.39
77.9913	64.2985	-3.04209	-1.50013	2.02788	3.68605	36.33		96.43	98.2385	1.15517	0.38982	2.96335	4.21987	27.78
116.683	90.159	-3.65834	-2.06523	1.7714	3.61317	36.99		101.583	96.5927	0.045	0.0176	2.55682	3.81455	28.71
147.565	93.9982	-3.89033	-2.89505	1.34379	3.11983	37.83		103.46	92.1812	-0.71546	-0.27436	2.60774	4.02372	29.29
98.4703	71.2616	-4.53714	-3.58815	1.26448	3.32528	38.44		131.142	89.6851	-1.89977	-0.7168	2.65034	4.15329	29.98
73.9783	54.6958	-6.59162	-3.64845	1.80669	4.97254	38.14		122.357	82.5803	-2.74627	-1.01382	2.70884	4.3431	30.45
86.4762	70.1535	-7.49544	-3.90033	1.92174	5.50483	37.92		137.056	99.1008	-3.71459	-1.41543	2.62435	4.31453	30.93
85.5131	84.2061	-7.81386	-4.3433	1.79906	5.58028	38.16		140.938	94.2908	-4.73519	-1.84397	2.56793	4.26834	31.63
79.8309	124.166	-8.76516	-4.70353	1.86353	6.31091	39.02		103.617	80.9447	-4.67682	-1.79563	2.60455	4.25357	32.09
76.6341	101.223	-7.22087	-4.67481	1.54463	5.31591	39.93		101.692	84.2982	-5.71397	-2.16008	2.64526	4.60326	32.75
80.3408	64.4097	-7.18896	-4.99479	1.43929	5.09743	41.14		108.589	93.8214	-5.05286	-2.26957	2.22635	4.05763	33.07
74.6245	84.643	-7.65405	-5.30717	1.44221	5.2988	42.16		107.27	103.993	-5.44439	-2.5604	2.12638	3.94375	33.79
54.1804	47.9227	-6.87378	-4.63584	1.48275	5.18024	42.63		57.1761	77.4233	-5.17302	-2.23423	2.31535	4.13367	33.21
41.7652	64.7995	-5.62431	-4.69846	1.19705	4.1718	43.07		71.5618	86.5331	-4.93121	-2.34123	2.10625	3.85016	33.33
52.6001	60.952	-6.79879	-5.04065	1.34879	4.85185	43.24		36.8521	90.5948	-4.71868	-1.96565	2.40057	4.18436	32.5
48.0854	60.8891	-4.79157	-4.49402	1.06621	3.50945	43.02		24.9424	70.3625	-4.39316	-1.78266	2.46439	4.16589	31.47
57.7353	92.4386	-4.26442	-4.11833	1.03547	3.21917	42.45		16.0528	75.7314	-3.8586	-1.65402	2.33286	4.06616	30.78
35.4194	85.5958	-4.00682	-3.55345	1.12759	3.18949	41.43		15.2244	104.51	-4.4361	-1.49493	2.96743	5.48618	30.43
15.6116	44.3041	-4.5251	-3.13472	1.44354	3.89476	40.2		9.47299	84.3182	-3.31456	-1.38047	2.40104	4.36309	30.22
5.68901	44.3969	-2.8803	-3.10808	0.92671	2.43333	39.06		2.45163	87.7852	-3.12613	-1.28427	2.43417	4.34397	29.8
-0.11281	74.1471	-4.8687	-2.5926	1.87792	4.72389	37.73		-4.84732	77.3751	-2.6815	-1.11341	2.40837	4.20832	29.26
-9.00867	55.667	-3.53401	-2.01633	1.7527	4.10835	36.21		-10.5405	69.3302	-1.81159	-0.82329	2.20043	3.65082	28.71
-6.57982	57.0966	-2.03291	-1.42063	1.43099	2.98605	35.03		-11.5192	71.1851	-1.24248	-0.56769	2.18865	3.49332	28.24
-10.6935	21.6777	-1.58483	-0.95612	1.65757	3.3046	34.15		-10.5496	66.2363	-0.7692	-0.31649	2.43041	3.60035	27.89
-4.36795	43.0351	-1.00633	-0.63325	1.58915	3.25278	33.58		-9.68333	78.5522	-0.8706	-0.28546	3.04982	4.27115	27.67
-5.15233	33.0976	-0.25786	-0.34183	0.75435	1.41458	33.04		-8.21736	88.512	0.00399	0.0012	3.32422	4.41339	27.43
-4.02455	26.8296	-0.02411	-0.03511	0.6866	1.19835	32.59		-5.33417	81.3264	0.97565	0.30702	3.17779	3.93507	27.16
-4.89408	37.5352	0.09901	0.10873	0.91056	1.67269	32.22		-3.92863	104.08	1.76324	0.45053	3.9137	5.36006	26.96
-6.12154	41.1428	0.17971	0.18619	0.9652	1.75946	31.97		-5.1586	98.4151	2.54061	0.76983	3.30022	4.37877	26.65
-2.44558	21.9546	0.29984	0.35346	0.84831	1.48991	31.79		-2.99035	108.361	3.48054	1.0982	3.16932	4.24329	26.28
8.07387	-43.1199	0.3704	0.67452	0.54913	0.84414	31.47		-0.32159	68.2369	3.87718	1.3678	2.83461	3.34116	25.93
